# Supplementary material for: Raising Suicide in Medical Appointments—Barriers and Facilitators Experienced by Young Adults and GPs: A Mixed-Methods Systematic Review
Source: Int J Environ Res Public Health. 2023 Jan 1;20(1):822. doi: 10.3390/ijerph20010822 (PMC9820164; doi:10.3390/ijerph20010822)
Supplement: Supplementary file 1 [file ijerph-20-00822-s001.zip]

Archive with 3 entries (3 files):
- Supplementary File S1.pdf
- Supplementary File S3.xlsx
- Supplementary Table S2.pdf
