# Supplementary material for: Raising Suicide in Medical Appointments—Barriers and Facilitators Experienced by Young Adults and GPs: A Mixed-Methods Systematic Review
Source: Int J Environ Res Public Health. 2023 Jan 1;20(1):822. doi: 10.3390/ijerph20010822 (PMC9820164; doi:10.3390/ijerph20010822)
Supplement: Supplementary file 1 [file ijerph-20-00822-s001.zip › Supplementary File S3.xlsx]

## Sheet: Summary
GPs / YA	#	Study	# barriers	# facilitators
GPs	1	Bailey et al. 2019 [35]	4	2
YA	1	Bailey et al. 2019 [35]	5	6
YA	2	Bellairs-Walsh et al. 2020 [40]	18	14
GPs	3	Bellairs-Walsh et al. 2021 [41]	30	14
YA	4	Farr et al. 2021 [36]	14	11
GPs	5	Michail & Tait 2016 [37]	23	9
YA	6	Mughal et al. 2021 [38]	6	0
GPs	7	Obando Medina et al. 2014 [30]	16	6
YA	8	Beckinsale et al. 2001 [42]	2	0
GPs	9	Michail et al. 2017 [39]	4	0
TOTAL			122	62
GPs = General Practitioners
YA = Young Adults

## Sheet: GPs
#	Study	Final barriers list	Final facilitators list
QUALITATIVE STUDIES
(1)	Bailey et al. 2019 [35]	1. They [young people who present with self-harm] take up a lot of time 2. GPs (and PNs) reported lack confidence to know whether to raise the issue of self-harm with the young person directly. Concerns about asking "don't want to open can of worms" 3. I don’t always ask them why they do it but if you do ask them they say it makes them feel better 4. Time limited conversations and potential to us…	1. Asking the client can make them feel better. 2.Using resources handouts to help support the conversation/provide more information
(3)	Bellairs-Walsh et al. 2021 [41]	1. Determining risk of suicidal behaviour in young people is difficult [due to complexities of development stage] 2. Communication with young people is more difficult than with adults 3. Young people experience difficulties disclosing suicide risk or self-harm, [which] impacts GPs ability to identify risk 4. Negotiating confidentiality can be difficult 5. Parents attending appointments 6. Working…	1. Risk assessment standardisation and documentation would protect patient safety and GPs by providing medico-legal evidence 2. Tools/guides (and flowcharts) to help them conduct assessments and better conceptualise suicide and self-harm risk 3. Having a collaborative dialogue with young person key to assessment process (over tools or instruments) 4. Content of conversation / dialogue with young …
(5)	Michail & Tait 2016 [37]	1. Feel ill-equipped to assess and effectively manage suicide risk in young people 2. Differentiating between normal behaviour and risk/truly suicidal behaviour vs cry for help 3. Uncertain about management options for young people who are suicidal e.g. when to refer to secondary mental health services 4. Found it a challenge when balancing confidentiality and disclosure of risk 5. Young people's…	1. Specialist education to improve knowledge and clinical skills in the assessment and management of suicide risk in young people including youth specific suicide predictors, list of questions to use during consultations and training on how to ask these questions would alleviate GP anxiety 2. Use of a guided decision- making tool that would facilitate a standardised way of recording risk history,…
(7)	Obando Medina et al. 2014 [30]	1. Limited time for appointments 2. Insufficient human resources 3. Insufficient economic resources 4. Lack of privacy in the consulting rooms 5. According to law, could not be alone with a young person under age 18, parents present can limit patient talking freely. 6. Insufficient training and skills to deal with suicidal patient 7. Insufficient knowledge and difficult understanding young people…	1. Need for more training in mental health and specifically in the management of suicidal patients 2. Stepped care program so know how to manage patients at different risk levels 3. Adolescents need place to meet and share their problems 4. Public health system should form a holistic whole and constitute an integrated system 5. More time for consultations [for each patient - convinced they would …
QUANTITATIVE STUDIES
(9)	Michail et al. 2017 [39]	1. 42% said young people are harder to communicate with 2. 31% agreed that patients at risk of suicide are frustrating to manage 3. 18% agreed that suicidal young people are a tremendous burden 4. 17% agreed that maintaining compassion for those who deliberately self-harm is difficult
Note. a=included in both analysis; n.r.=not reported

## Sheet: Young adults
#	Study	Final barriers list	Final facilitators list
QUALITATIVE STUDIES
(1)	Bailey et al.2019 [35]	1. Frustration being referred to nurse instead of GP when self-harmed (specifically to address cuts or burns) 2. Young people felt their reasons for self-harm were dismissed by GP or nurses 3. Fears of disclosing self-harm to a GP or nurse in case they were considered 'crazy' 4. Scared or not confident enough to disclose self-harm to the GP 5. Ten minute time slot for consultations - quite short …	1. When GPs are supportive it was considered especially important by the young person 2. Young adults did not mind being asked about their self-harm as long as it was in an empathetic way 3. Double appointments are experienced as helpful - more space to talk and not rushed 4. Young adults recognised medication might be helpful but wanted it to be provided with a range of interventions - ideally a…
(2)	Bellairs-Walsh et al. 2020 [40]	1. GPs focusing on physical health issues and not fully investigating suicide risk or mental health issues with young people 2. Young people not raising concerns about mental health, suicidal behaviour and self-harm due to lack mental health literacy 3. Young people wanting GPs to initiate the conversation around mental health, suicide and self-harm 4. Young people being ill-informed about the ro…	1. Wanted GP to proactively explore their mental health and suicidal behaviour/self-harm as part of a collaborative dialogue 2. Being given autonomy to make informed choices … rather than GPs controlling all aspects of their care 3. Being kept informed by GPs about the outcomes of sharing their information would enhance feelings of comfort and safety and the likelihood of risk disclosure. 4. Youn…
(4)	Farr et al. 2021 [36]	1. The 10 minute consultation time came up across by all participants, and it was felt that this was not sufficiently long enough to be able to disclose and talk about their mental health difficulties. 2. Participants did not feel that GPs were well equipped to support their mental health difficulties or assess for suicidal risk. 3. Young people talked about how GPs should have wider training tha…	1. Young people found that if they were met with a GP who was welcoming, attentive and made an effort to build up a rapport, then the young person felt more able to disclose how they were feeling and hopeful that they would receive good care. 2. Participants felt that it is important that the GP takes what they are saying at face value and will adapt to how the young person is presenting.[Sometim…
(6)	Mughal et al. 2021 [38]	1. Some participants vividly described experiences of feeling that a GP did not fully explore their problem and seemed to rely on prescribing as a management option 2. Young people vividly shared fears of being admitted to hospital, 3. Fears of ..... loss of confidentiality, 4. Some participants shared that if they felt self-harm was dismissed by GPs after it was mentioned in the consultation, th…
QUANTITATIVE STUDIES
(8)	Beckinsale et al. 2001 [42]	1. Young person with higher suicide index score (indicating likely to have thoughts of suicide) more likely to report the GP did not make it easier for them to ask difficult or personal questions 2. young person with higher suicide index score (indicating more likely to have thought of suicide) felt they could not initiate a discussion on a difficult personal issue unless the doctor asked a speci…
Note. a=included in both analysis; n.r.=not reported
